# Supplementary material for: From Conventional Septoplasty to Patient-Specific Cartilage Reshaping: A Systematic Review of Laser-Mediated and Electromechanical Approaches
Source: J Pers Med. 2026 Jun 3;16(6):304. doi: 10.3390/jpm16060304 (PMC13301324; doi:10.3390/jpm16060304)
Supplement: Supplementary file 1 [file jpm-16-00304-s001.zip]

Archive with 3 entries (3 files):
- jpm-4343610 - File S2 - PRISMA_2020_checklist.pdf
- jpm-4343610 - Supplementary File S1. Database-specific search strategies.pdf
- jpm-4343610 - Table S1. Detailed critical appraisal matrix of included studies..pdf
